# Supplementary material for: Validity of an inertial system for measuring velocity, force, and power during hamstring exercises performed on a flywheel resistance training device
Source: PeerJ. 2020 Oct 9;8:e10169. doi: 10.7717/peerj.10169 (PMC7549468; doi:10.7717/peerj.10169)
Supplement: Supplemental Information 2 [file peerj-08-10169-s002.m]

function [raw_out]=raw(ext_in, device)
% device = 1 para ML, device = 0 para IMS
%ext_in = strcat('D:\Estudio Ejercicio\Datos Rodrigo\MuscleLab', '\','9_2_ext_2_2_0.xlsx');
[~,~,raw_in] =xlsread(ext_in);
[repeticiones, ~] = size(raw_in);

DIST_CON = cell(15, 1);
DIST_EX = cell(15, 1);

V_MEAN_CON = cell(15, 1);
V_MEAN_EX = cell(15, 1);
V_MAX_CON = cell(15, 1);
V_MAX_EX = cell(15, 1);

F_MEAN_CON = cell(15, 1);
F_MEAN_EX = cell(15, 1);
F_MAX_CON = cell(15, 1);
F_MAX_EX = cell(15, 1);

P_MEAN_CON = cell(15, 1);
P_MEAN_EX = cell(15, 1);
P_MAX_CON = cell(15, 1);
P_MAX_EX = cell(15, 1);

% device = 1 para ML, device = 0 para IMS
if(device == 1)
    repeticiones = (repeticiones-1)/2;      %ML
    DIST_CON(1:repeticiones) = raw_in(2:2:end, 3);
    DIST_EX(1:repeticiones) = raw_in(3:2:end, 3);
    DIST_CON(end) = {mean(cell2mat(DIST_CON))};
    DIST_EX(end) = {mean(cell2mat(DIST_EX))};

    V_MEAN_CON(1:repeticiones) = raw_in(2:2:end, 5);
    V_MEAN_EX(1:repeticiones) = raw_in(3:2:end, 5);
    V_MAX_CON(1:repeticiones) = raw_in(2:2:end, 6);
    V_MAX_EX(1:repeticiones) = raw_in(3:2:end, 6);
    V_MEAN_CON(end) = {mean(cell2mat(V_MEAN_CON))};
    V_MEAN_EX(end) = {mean(cell2mat(V_MEAN_EX))};
    V_MAX_CON(end) = {mean(cell2mat(V_MAX_CON))};
    V_MAX_EX(end) = {mean(cell2mat(V_MAX_EX))};

    F_MEAN_CON(1:repeticiones) = raw_in(2:2:end, 9);
    F_MEAN_EX(1:repeticiones) = raw_in(3:2:end, 9');
    F_MAX_CON(1:repeticiones) = raw_in(2:2:end, 10);
    F_MAX_EX(1:repeticiones) = raw_in(3:2:end, 10);
    F_MEAN_CON(end) = {mean(cell2mat(F_MEAN_CON))};
    F_MEAN_EX(end) = {mean(cell2mat(F_MEAN_EX))};
    F_MAX_CON(end) = {mean(cell2mat(F_MAX_CON))};
    F_MAX_EX(end) = {mean(cell2mat(F_MAX_EX))};

    P_MEAN_CON(1:repeticiones) = raw_in(2:2:end, 11);
    P_MEAN_EX(1:repeticiones) = raw_in(3:2:end, 11);
    P_MAX_CON(1:repeticiones) = raw_in(2:2:end, 12);
    P_MAX_EX(1:repeticiones) = raw_in(3:2:end, 12);
    P_MEAN_CON(end) = {mean(cell2mat(P_MEAN_CON))};
    P_MEAN_EX(end) = {mean(cell2mat(P_MEAN_EX))};
    P_MAX_CON(end) = {mean(cell2mat(P_MAX_CON))};
    P_MAX_EX(end) = {mean(cell2mat(P_MAX_EX))};
else
    repeticiones = (repeticiones-2)/2;      %IMS
    DIST_CON(1:repeticiones) = raw_in(3:2:end, 3);
    DIST_EX(1:repeticiones) = raw_in(4:2:end, 3);
    DIST_CON(end) = {mean(cell2mat(DIST_CON))};
    DIST_EX(end) = {mean(cell2mat(DIST_EX))};

    V_MEAN_CON(1:repeticiones) = raw_in(3:2:end, 5);
    V_MEAN_EX(1:repeticiones) = raw_in(4:2:end, 5);
    V_MAX_CON(1:repeticiones) = raw_in(3:2:end, 6);
    V_MAX_EX(1:repeticiones) = raw_in(4:2:end, 6);
    V_MEAN_CON(end) = {mean(cell2mat(V_MEAN_CON))};
    V_MEAN_EX(end) = {mean(cell2mat(V_MEAN_EX))};
    V_MAX_CON(end) = {mean(cell2mat(V_MAX_CON))};
    V_MAX_EX(end) = {mean(cell2mat(V_MAX_EX))};

    F_MEAN_CON(1:repeticiones) = raw_in(3:2:end, 9);
    F_MEAN_EX(1:repeticiones) = raw_in(4:2:end, 9');
    F_MAX_CON(1:repeticiones) = raw_in(3:2:end, 10);
    F_MAX_EX(1:repeticiones) = raw_in(4:2:end, 10);
    F_MEAN_CON(end) = {mean(cell2mat(F_MEAN_CON))};
    F_MEAN_EX(end) = {mean(cell2mat(F_MEAN_EX))};
    F_MAX_CON(end) = {mean(cell2mat(F_MAX_CON))};
    F_MAX_EX(end) = {mean(cell2mat(F_MAX_EX))};

    P_MEAN_CON(1:repeticiones) = raw_in(3:2:end, 11);
    P_MEAN_EX(1:repeticiones) = raw_in(4:2:end, 11);
    P_MAX_CON(1:repeticiones) = raw_in(3:2:end, 12);
    P_MAX_EX(1:repeticiones) = raw_in(4:2:end, 12);
    P_MEAN_CON(end) = {mean(cell2mat(P_MEAN_CON))};
    P_MEAN_EX(end) = {mean(cell2mat(P_MEAN_EX))};
    P_MAX_CON(end) = {mean(cell2mat(P_MAX_CON))};
    P_MAX_EX(end) = {mean(cell2mat(P_MAX_EX))};
end
raw_out = [DIST_CON' DIST_EX' V_MAX_CON' V_MAX_EX' V_MEAN_CON' V_MEAN_EX' F_MAX_CON' F_MAX_EX' F_MEAN_CON' F_MEAN_EX' P_MAX_CON' P_MAX_EX' P_MEAN_CON' P_MEAN_EX'];
end
